# Supplementary material for: LSD1 defines the fiber type-selective responsiveness to environmental stress in skeletal muscle
Source: eLife. 2023 Jan 25;12:e84618. doi: 10.7554/eLife.84618 (PMC9876571; doi:10.7554/eLife.84618)
Supplement: Figure 3—figure supplement 2—source data 1. [file elife-84618-fig3-figsupp2-data1.zip]

Archive with 9 entries (8 files):
- Figure 3 Suppl. 2 source data/
- Figure 3 Suppl. 2 source data/Figure 3-figure supplement 2A-source data1.tif
- __MACOSX/Figure 3 Suppl. 2 source data/._Figure 3-figure supplement 2A-source data1.tif
- Figure 3 Suppl. 2 source data/Figure 3-figure supplement 2A-source data2.tif
- __MACOSX/Figure 3 Suppl. 2 source data/._Figure 3-figure supplement 2A-source data2.tif
- Figure 3 Suppl. 2 source data/Figure 3-figure supplement 2D-source data2.tif
- __MACOSX/Figure 3 Suppl. 2 source data/._Figure 3-figure supplement 2D-source data2.tif
- Figure 3 Suppl. 2 source data/Figure 3-figure supplement 2D-source data1.tif
- __MACOSX/Figure 3 Suppl. 2 source data/._Figure 3-figure supplement 2D-source data1.tif
